# Supplementary material for: Multicompartment Depletion Factors for Water Consumption on a Global Scale
Source: Environ Sci Technol. 2023 Feb 28;57(10):4318–31. doi: 10.1021/acs.est.2c04803 (PMC10019336; doi:10.1021/acs.est.2c04803)
Supplement: Supplementary file 1 — es2c04803_si_002.zip [file es2c04803_si_002.zip]

Archive with 1 entries (1 files):
- depletion_factors.tif
