# Supplementary material for: Multicompartment Depletion Factors for Water Consumption on a Global Scale
Source: Environ Sci Technol. 2023 Feb 28;57(10):4318–31. doi: 10.1021/acs.est.2c04803 (PMC10019336; doi:10.1021/acs.est.2c04803)
Supplement: Supplementary file 3 — es2c04803_si_004.txt [file es2c04803_si_004.txt]

Read me

Reference: Pierrat et al. (2023) Multi-compartment depletion factors for water consumption on a global scale.

Raster Depletion_factors.tif

Multiband raster WGS84. the bands correspond to the following rasters:

1. cumulative consumption in river basin 1960-2000 in m3
2. DFet depletion factor for evapotranspiration in m3/m3
3. DFgws depletion factor for groundwater storage in m3/m3
4. DFq depletion factor for streamflow in m3/m3
5. DFsm depletion factor for soil moisture in m3/m3
6. Id_basin_pcrglob identification of each river basin 
